# Supplementary material for: Characterization of the NRPS operon homolog for surfactin A and surfactin C synthesis in Bacillus spp
Source: Arch Microbiol. 2025 May 29;207(7):161. doi: 10.1007/s00203-025-04341-z (PMC12122625; doi:10.1007/s00203-025-04341-z)
Supplement: Supplementary file 4 — Supplementary file4 (XLSX 37 KB) [file 203_2025_4341_MOESM4_ESM.xlsx]

## Sheet: Sup Tabale1
Characterization of the NRPS operon homolog for surfactin synthesis in Bacillus spp., Archives of Microbology, Kojiro Ito et al; Corresponding author: Kenji Yokota, Tokyo University of Agriculture, yokota@nodai.ac.jp
Supplementary Table 1 Homology analysis of each Aadenylation domain in NRPS operon for surfactin
Identities A1 (%)	Ptrs2	ATCC 21556	ATCC 21770	ATCC 27505	TUA12	TUA18	TUA24	TCG15	NB22	JCM 1465				Identities A5 (%)	Ptrs2	ATCC 21556	ATCC 21770	ATCC 27505	TUA12	TUA18	TUA24	TCG15	NB22	JCM 1465
Ptrs2		98.3	97.5	97.5	93.6	94.1	93.8	93.3	94.1	73.3				Ptrs2		98.5	98.5	98.5	95.3	94.5	95	95.3	94.5	71.5
ATCC 21556			98.5	98.5	93.3	93.8	93.6	93.1	93.8	73.3				ATCC 21556			99.8	99.8	95	94.3	95	95	94.3	71.7
ATCC 21770				99.3	93.6	94.1	93.8	93.3	94.1	73.8				ATCC 21770				99.8	95	94.3	95	95	94.3	71.7
ATCC 27505					93.6	94.1	93.6	93.3	94.1	73.8				ATCC 27505					95	94.3	95	95	94.3	71.7
TUA12						98	93.8	98.5	98	73.6				TUA12						97.5	99	98	97.5	70.7
TUA18							93.8	97.8	99.3	73.6				TUA18							97.3	97.3	99.8	70.2
TUA24								98	98.3	73.6				TUA24								97.8	97.3	70.5
TCG15									97.8	73.6				TCG15									97.3	71
NB22										73.6				NB22										70.2
Identities A2 (%)	Ptrs2	ATCC 21556	ATCC 21770	ATCC 27505	TUA12	TUA18	TUA24	TCG15	NB22	JCM 1465				Identities A6 (%)	Ptrs2	ATCC 21556	ATCC 21770	ATCC 27505	TUA12	TUA18	TUA24	TCG15	NB22	JCM 1465
Ptrs2		96.8	96.8	96.5	94.6	94.6	94.3	94.8	94.6	80				Ptrs2		95.1	95.1	95.1	92.8	92.1	92.6	92.3	92.3	81.5
ATCC 21556			97.8	97.8	94.6	94.1	93.8	94.3	941	79.8				ATCC 21556			96	96	91.9	91.1	91.6	91.6	91.4	81
ATCC 21770				98	94.6	94.1	93.8	94.3	94.1	80				ATCC 21770				96	91.9	91.1	91.6	91.6	91.4	81
ATCC 27505					94.3	93.8	93.6	94.1	93.8	80				ATCC 27505					91.9	91.1	91.6	91.6	91.4	81
TUA12						97	97.3	97.3	97	80.7				TUA12						93.6	94.3	96	93.8	82
TUA18							97.3	97.3	98	81.5				TUA18							93.3	93.6	95.8	80.5
TUA24								97	97.3	81				TUA24								94.3	93.6	81.2
TCG15									97.3	80.7				TCG15									93.8	82
NB22										81.5				NB22										80.7
Identities A3 (%)	Ptrs2	ATCC 21556	ATCC 21770	ATCC 27505	TUA12	TUA18	TUA24	TCG15	NB22	JCM 1465				Identities A7 (%)	Ptrs2	ATCC 21556	ATCC 21770	ATCC 27505	TUA12	TUA18	TUA24	TCG15	NB22	JCM 1465
Ptrs2		94.8	94.8	94.8	92.6	92.1	91.1	91.4	92.1	81.2				Ptrs2		99.5	99	99	66.8	66.6	66.6	66.6	66.8	66.1
ATCC 21556			96	96	92.8	92.3	91.4	91.6	92.3	81.2				ATCC 21556			99	99	67.1	66.8	66.8	66.8	67.1	66.3
ATCC 21770				96	92.8	92.3	91.4	91.6	92.3	81.2				ATCC 21770				100	67.3	67.1	67.1	67.1	67.3	66.6
ATCC 27505					92.8	92.3	91.4	91.6	92.3	81.2				ATCC 27505					67.3	67.1	67.1	67.1	67.3	66.6
TUA12						94.1	94.6	94.6	94.1	81.2				TUA12						98.2	98.5	98.2	100	92.2
TUA18							92.8	92.8	96	81.2				TUA18							98.7	100	98.2	93
TUA24								93.6	92.8	80.7				TUA24								98.7	98.5	92.7
TCG15									92.8	80.7				TCG15									98.2	93
NB22										81.2				NB22										92.2
Identities A4 (%)	Ptrs2	ATCC 21556	ATCC 21770	ATCC 27505	TUA12	TUA18	TUA24	TCG15	NB22	JCM 1465
Ptrs2		99.5	99.5	99.5	96.4	95.7	96.7	96.4	95.7	79.4
ATCC 21556			100	100	96.4	95.3	96.7	96.4	95.9	79.4
ATCC 21770				100	96.4	96	96.7	96.4	95.9	79.4
ATCC 27505					96.4	96	96.7	96.4	95.9	79.4
TUA12						98.2	99.5	99.7	98.2	79.7
TUA18							98.2	98	100	79.4
TUA24								99.2	98.2	79.7
TCG15									98	79.7
NB22										79.4

## Sheet: Sup Tabale2 
Characterization of the NRPS operon homolog for surfactin synthesis in Bacillus spp., Archives of Microbology, Kojiro Ito et al; Corresponding author: Kenji Yokota, Tokyo University of Agriculture, yokota@nodai.ac.jp
Supplementary Table 2 Homology of ORFs of NRPS for surfactin biosynthesis
srfA
Identities(%)		Ile					Leu
		B. atrophaeus	Ptrs2	ATCC 21556	ATCC 21770	ATCC 27505	TUA12	TUA18	TUA24	TCG15	NB22	JCM 1465
Ile	B. atrophaeus		75.08	74.96	74.96	74.95	75.01	75.02	74.96	74.96	75.02	77.55
	Ptrs2			98.21	98.18	98.17	93.51	93.37	93.33	93.4	93.37	74.01
	ATCC 21556				99.91	99.9	93.52	93.38	93.37	93.38	93.38	73.89
	ATCC 21770					99.99	93.55	93.41	93.37	93.41	93.41	73.94
	ATCC 27505						93.54	93.4	93.36	93.4	93.4	73.93
Leu	TUA12							97.56	98.96	98.94	97.56	74.07
	TUA18								97.38	97.54	100	74.17
	TUA24									98.67	97.38	73.93
	TCG15										97.54	74.02
	NB22											74.17
	JCM 1465
srfB
Identities(%)		Ile					Leu
		B. atrophaeus	Ptrs2	ATCC 21556	ATCC 21770	ATCC 27505	TUA12	TUA18	TUA24	TCG15	NB22	JCM 1465
Ile	B. atrophaeus		75.52	75.57	75.56	75.56	75.71	75.56	75.64	75.68	75.76	77.72
	Ptrs2			98.58	98.54	98.54	94.03	93.93	94	93.9	93.95	74.62
	ATCC 21556				99.96	99.96	93.76	93.63	93.73	93.63	93.65	74.56
	ATCC 21770					100	93.73	93.6	93.7	93.6	93.62	74.54
	ATCC 27505						93.73	93.6	93.7	93.6	93.62	74.54
Leu	TUA12							97.77	98.98	99.17	97.79	74.63
	TUA18								97.72	97.73	99.98	74.5
	TUA24									98.71	97.74	74.63
	TCG15										97.75	74.65
	NB22											74.51
	JCM 1465
srfC
Identities(%)		Ile					Leu
		B. atrophaeus	Ptrs2	ATCC 21556	ATCC 21770	ATCC 27505	TUA12	TUA18	TUA24	TCG15	NB22	JCM 1465
Ile	B. atrophaeus		73.2	73.1	73.4	73.4	73.8	73.5	73.5	73.7	73.5	75.7
	Ptrs2			99	99	99	73.8	77.5	77.5	77.7	77.5	71.9
	ATCC 21556				98.7	98.7	77.6	77.3	77.3	77.6	77.3	71.9
	ATCC 21770					100	77.6	77.3	77.3	77.5	77.3	71.7
	ATCC 27505						77.6	77.3	77.3	77.5	77.3	71.7
Leu	TUA12							97.7	98.6	99.97	97.7	86.7
	TUA18								97.4	97.7	100	86.2
	TUA24									98.6	97.4	86.5
	TCG15										97.7	86.7
	NB22											86.2
	JCM 1465
srfD
Identities(%)		Ile					Leu
		B. atrophaeus	Ptrs2	ATCC 21556	ATCC 21770	ATCC 27505	TUA12	TUA18	TUA24	TCG15	NB22	JCM 1465
Ile	B. atrophaeus		71	71	71.1	71.1	70.1	70.1	70.2	70.1	70.1	74
	Ptrs2			99.86	98.77	98.77	95.63	95.08	95.49	95.63	95.08	73.95
	ATCC 21556				98.63	98.63	95.49	94.95	95.36	95.49	94.95	73.95
	ATCC 21770					100	95.77	95.22	95.63	95.77	95.22	74.36
	ATCC 27505						95.77	95.22	95.63	95.77	95.22	74.36
Leu	TUA12							98.77	99.04	100	98.77	74.16
	TUA18								98.36	98.77	100	74.39
	TUA24									99.04	98.77	73.63
	TCG15										98.77	74.16
	NB22											74.39
	JCM 1465

## Sheet: Sup Tabale3
Characterization of the NRPS operon homolog for surfactin synthesis in Bacillus spp., Archives of Microbology, Kojiro Ito et al; Corresponding author: Kenji Yokota, Tokyo University of Agriculture, yokota@nodai.ac.jp
Supplementary Table 3 Average Nucleotide Identity between strains used in this study
	vs strain	Average Nucleotide Identity	species
TUA12	B. velezensis NRRL B-41580	98.11	Bacillus velezensis
TUA18	B. velezensis NRRL B-41580	97.61	Bacillus velezensis
TUA24	B. velezensis NRRL B-41580	98.16	Bacillus velezensis
TCG15	B. velezensis NRRL B-41580	98.12	Bacillus velezensis
NB22	B. velezensis NRRL B-41580	97.61	Bacillus velezensis
168	B. subtilis JCM 1465	100	Bacillus subtilis
ptrs2	B. amylolichefaciens DSM7	98.45	Bacillus amyloliquefaciens
21556	B. amylolichefaciens DSM7	99.32	Bacillus amyloliquefaciens
21770	B. amylolichefaciens DSM7	99.91	Bacillus amyloliquefaciens
27505	B. amylolichefaciens DSM7	100	Bacillus amyloliquefaciens

## Sheet: Sup Tabale4
Characterization of the NRPS operon homolog for surfactin synthesis in Bacillus spp., Archives of Microbology, Kojiro Ito et al; Corresponding author: Kenji Yokota, Tokyo University of Agriculture, yokota@nodai.ac.jp
Supplementary Table 4 Primers used in this study
Primer name	Sequence (5' to 3')
pE194-Emr-rep-F	TATAAAGCTTTCGGTTGCAAAGCTCTAGGA
pE195-Emr-rep-R	TATAAAGCTTAAACCGTGTGCTCTACGACC
168sfp_del1_f_XbaI	ATTCTAGACAGCGCCCTGTTTCAGATTA
168sfp_del3_r_KpnI	ATGGTACCACTCATCCGCGTACTCCG
XbaI_srfAC_up_F	ATATTCTAGATGGCGCGAATATTTAGAGGGCTTTG
overlap_srfAC_up_R	AGCCGCCTGACGGAACCAATACGTCAGAGGCTTTG
overlap_srfCC_A7_F	CCTCTGACGTATTGGTTCCGTCAGGCGGCTGAAGC
overlap_srfCC_A7_R	CTCAATCCGGTGTCCGCGGATTTTGACTTGATCGT
overlap_srfAC_down_F	AGTCAAAATCCGCGGACACCGGATTGAGCTTGAAG
KpnI_srfAC_down_R	ATATGGTACCAAACAATGTTAAAGGCCCTTCCGGC
srfAA_chromo_down_R	GGAATCCACCATGATGATCCGCTGAACAATACGGC
srfCC_A7_insertcheck_F	TGCGGAAAGCCTGATGTGCATTGACGGAGAAGACG

## Sheet: Sup Tabale5
	Characterization of the NRPS operon homolog for surfactin synthesis in Bacillus spp., Archives of Microbology, Kojiro Ito et al; Corresponding author: Kenji Yokota, Tokyo University of Agriculture, yokota@nodai.ac.jp
	Supplementary Table 5 Comparative analysis of surfactin producin ratio of strains used in this study
			standard	TUA12	TUA18	TUA24	TCG15	NB22	JCM 1465	Ptrs2	ATCC 21556	ATCC 21770	ATCC 27505
	994_1	iC12A	227032	0	41072.4	0	11918.7	58821.6	0	0	0	0	14404.6
	994_2	nC12A	648236	41127.3	305408	59254.2	174524	521606	36629.8	0	0	0	11953.9
	994_5	iC12C	241778	0	154653	0	96489.7	0	0	49938.6	21854.7	76673	324579
	994_6	nC12C	492598	0	0	0	0	5213.77	0	0	0	0	0
	994_7	aC13B	0	0	0	0	0	0	0	0	0	0	0
	994_8	iC13B	0	0	0	0	0	0	0	0	0	0	0
	994_9	nC13B	0	0	0	0	0	0	0	0	0	0	0
	1008_1	aC13A	2168620	74837.4	352309	115571	473540	616037	107338	6002.06	10796.8	41395	56828.2
	1008_2	iC13A	4662970	80502.2	435599	117892	393117	621922	94104.1	19803.4	13653.7	122322	175784
	1008_3	nC13A	545014	39614	116286	18036	86157	193204	34719.7	66071.8	102045	0	0
	1008_4	aC13C	693694	17414.7	86411.1	0	99783.2	65216.2	36111.2	103039	105438	297972	321353
	1008_5	iC13C	0	17536.7	54578.8	25117.9	0	75218.6	0	130162	101272	864511	693353
	1008_6	nC13C	977457	0	40866.2	0	54249	78593.8	0	28640.7	43085.7	67605.4	195629
	1008_7	iC14B	2230790	9247.05	50753.6	39802.1	78959	109330	21012.2	12571.6	8673.44	0	43334.1
	1008_8	nC14B	0	0	0	0	0	0	0	0	0	0	0
	1022_1	iC14A	9042260	95822.5	435224	171246	441071	768902	107735	9639.09	17965.3	25843.3	112702
	1022_2	nC14A	3968120	462066	739584	786293	1.23608e+06	1500930	507559	5357.74	15771.1	17020.1	27513.2
	1022_4	iC14C	727611	0	78117.9	33513.9	52167.8	117148	0	63571.3	119323	253211	364098
	1022_5	nC14C	1726290	70598.4	149873	110501	310759	308793	100837	55936.4	51447.4	184484	284248
	1022_6	nC15B	0	0	0	0	0	0	0	68363.5	41919.4	125696	485278
	1036_1	aC15A	3673660	559946	390922	935599	1786370	1.01131e+06	1011281	12363.1	57551.7	75298.1	112101
	1036_2	iC15A	5563760	387885	307686	579962	937201	606037	604011	25618.1	37067	155910	295178
	1036_3	nC15A	0	96658.8	46030.8	137443	208181	129819	205084	0	0	0	0
	1036_4	aC15C	653704	43811	52085.1	0	0	165481	146070	110910	163475	543943	640097
	1036_5	iC15C	0	0	0	0	0	0	0	283570	252620	1.00114e+06	1.32734e+06
	1036_6	iC16B	0	0	0	0	0	0	0	0	0	0	0
		SUM and ratio
			standard	TUA12	TUA18	TUA24	TCG15	NB22	JCM 1465	Ptrs2	ATCC 21556	ATCC 21770	ATCC 27505
		Surfactin A	30499672	1.83846e+06	3.17012e+06	2.9213e+06	5.74816e+06	6.02858e+06	2.70846e+06	144855	254851	437789	806465
		Surfactin B	2230790	9247.05	50753.6	39802.1	78959	109330	21012.2	80935.1	50592.9	125696	528612
		Surfactin C	5513132	149361	616585	169133	613449	815664	283018	825766	858517	3.28954e+06	4150693
		A	0.797511	0.92058	0.826099	0.933252	0.892493	0.866976	0.899077	0.137753	0.218951	0.113622	0.14701
		A%	79.7511	92.058	82.6099	93.3252	89.2493	86.6976	89.9077	13.7753	21.8951	11.3622	14.701
		B	0.0583311	0.00463032	0.0132258	0.0127154	0.0122596	0.0157228	0.00697502	0.076967	0.0434661	0.0326226	0.0963605
		B%	5.83311	0.463032	1.32258	1.27154	1.22596	1.57228	0.697502	7.6967	4.34661	3.26226	9.63605
		C	0.144158	0.0747901	0.160675	0.0540321	0.0952477	0.117301	0.0939481	0.78528	0.737583	0.853755	0.756629
		C%	14.4158	7.47901	16.0675	5.40321	9.52477	11.7301	9.39481	78.528	73.7583	85.3755	75.6629
surfactin congeners production ratio (%)
	standard	TUA12	TUA18	TUA24	TCG15	NB22	JCM 1465	Ptrs2	ATCC 21556	ATCC 21770	ATCC 27505
surfactin A	79.7511	92.058	82.6099	93.3252	89.2493	86.6976	89.9077	13.7753	21.8951	11.3622	14.701
surfactin B	5.83311	0.463032	1.32258	1.27154	1.22596	1.57228	0.697502	7.6967	4.34661	3.26226	9.63605
surfactin C	14.4158	7.47901	16.0675	5.40321	9.52477	11.7301	9.39481	78.528	73.7583	85.3755	75.6629
